# Supplementary material for: A Hot Water Extract of Curcuma longa L. Improves Fasting Serum Glucose Levels in Participants with Low-Grade Inflammation: Reanalysis of Data from Two Randomized, Double-Blind, Placebo-Controlled Trials
Source: Nutrients. 2022 Sep 13;14(18):3763. doi: 10.3390/nu14183763 (PMC9500701; doi:10.3390/nu14183763)
Supplement: Supplementary file 1 [file nutrients-14-03763-s001.zip]

Archive with 1 entries (1 files):
- nutrients-1905761-supplementary.pdf
